# Supplementary material for: Systemic acquired resistance inducing chemicals mitigate black scurf disease in potato by activating defense-related enzymes
Source: PeerJ. 2024 Nov 18;12:e18470. doi: 10.7717/peerj.18470 (PMC11580660; doi:10.7717/peerj.18470)
Supplement: Data S1 [file peerj-12-18470-s001.xlsx]

## Sheet: Sheet1
Effect of systemic acquired resistance inducing chemicals on total phenol content in potato leaves
S.	Treatment			Concentration (µg/ml)		Total phenol (µg catechol g-1 FW)*
No.						Days after tuber dipping									Days after foliar spray
						30			45		60		Mean		0		1		3		6		Mean
1	Salicylic Acid			150		67.8			97.6		77.6		81		88.6		112.2		147.2		119.8		116.95
				250		80.8			111		85.4		92.4		101.2		141.8		165.6		134.4		135.75
2	Jasmonic Acid			150		73.2			100.8		79.2		84.4		90.4		115.6		153		123.2		120.55
				250		84.6			119.2		98.6		100.8		99.8		147.2		169.8		140.6		139.35
3	BABA			150		63.8			75.8		68.2		69.27		83.6		103.6		135.4		98.6		105.3
				250		75.2			107.6		78.2		87		93.6		132.6		148.4		135.6		127.55
4	GABA			150		54.6			63.2		57.4		58.4		80.6		87.2		131		111.6		102.6
				250		69.6			96.2		73		79.6		89		107.8		142.2		113.4		113.1
5	H2O2			150		74.2			99.6		76.2		83.33		86.4		109.6		148.8		111.4		114.05
				250		82.8			113.8		81.4		92.67		99.2		131.2		164.8		131.6		131.7
6	Control (Inoculated)					47.8			70.2		59.2		59.07		66.8		90.8		117.6		107.2		95.6
7	Control (Un-inoculated)					42.2			61.4		49.2		50.93		57.4		69		91.2		79.6		74.3
		Days			Treatments			Conc.				Interaction				Interaction		Interaction				Interaction
		(A)			(B)			(C)				(A×B)				(A×C)		(B×C)				(A×B×C)
		T.D	F.S		T.D		F.S	T.D		F.S		T.D		F.S		T.D	F.S	T.D		F.S		T.D		F.S
SE (m)		0.75	0.91		1.06		1.11	0.61		0.64		1.84		2.22		1.06	1.28	1.5		1.57		2.6		3.15
CD ( p=0.05)		2.12	2.55		2.99		3.12	1.87		1.98		5.19		6.24		NS	3.61	4.24		4.42		7.34		8.83
Effect of systemic acquired resistance inducing chemicals on peroxidase activity in potato leaves
S.	Treatment			Concentration		Peroxidase activity (Change in absorbance min-1 g-1 FW)*
No.				(µg/ml)		Days after tuber dipping									Days after foliar spray
						30			45		60		Mean		0		1		3		6		Mean
1	Salicylic Acid			150		0.282			0.438		0.378		0.366		0.372		0.545		0.719		0.598		0.559
				250		0.312			0.473		0.412		0.399		0.384		0.586		0.738		0.692		0.6
2	Jasmonic Acid			150		0.279			0.456		0.388		0.374		0.378		0.572		0.723		0.584		0.564
				250		0.329			0.489		0.434		0.417		0.397		0.608		0.748		0.676		0.607
3	BABA			150		0.196			0.278		0.258		0.244		0.288		0.381		0.459		0.327		0.364
				250		0.223			0.373		0.341		0.312		0.331		0.522		0.648		0.425		0.482
4	GABA			150		0.188			0.266		0.263		0.239		0.248		0.284		0.349		0.264		0.286
				250		0.212			0.318		0.294		0.275		0.327		0.467		0.498		0.479		0.443
5	H2O2			150		0.236			0.381		0.349		0.322		0.361		0.487		0.678		0.53		0.514
				250		0.285			0.481		0.427		0.398		0.38		0.591		0.748		0.648		0.592
6	Control (Inoculated)					0.198			0.259		0.229		0.229		0.221		0.325		0.441		0.304		0.323
7	Control (Un-inoculated)					0.178			0.228		0.209		0.205		0.213		0.29		0.391		0.323		0.304
		Days			Treatments			Conc.				Interaction				Interaction		Interaction				Interaction
		(A)			(B)			(C)				(A×B)				(A×C)		(B×C)				(A×B×C)
		T.D	F.S		T.D		F.S	T.D		F.S		T.D		F.S		T.D	F.S	T.D		F.S		T.D		F.S
SE (m)		0.002	0.003		0.003		0.004	0.002		0.002		0.006		0.008		0.003	0.004	0.005		0.005		0.008		0.011
CD		0.007	0.009		0.009		0.011	0.005		0.006		0.016		0.021		NS	0.012	0.013		0.015		0.023		0.03
( p=0.05)
Effect of systemic acquired resistance inducing chemicals on polyphenol oxidase activity in potato leaves
S.	Treatment	Concentration		Polyphenol oxidase activity (Change in absorbance min-1 g-1 FW)*
No.		(µg/ml)		Days after tuber dipping					Days after foliar spray
				30	45	60		Mean	0	1	3		6		Mean
1	Salicylic Acid	150		0.299	0.418	0.378		0.365	0.409	0.523	0.715		0.545		0.548
		250		0.319	0.451	0.419		0.396	0.447	0.644	0.782		0.623		0.624
2	Jasmonic Acid	150		0.297	0.427	0.394		0.373	0.415	0.561	0.739		0.576		0.573
		250		0.312	0.457	0.438		0.402	0.456	0.63	0.797		0.657		0.635
3	BABA	150		0.258	0.313	0.307		0.293	0.354	0.408	0.544		0.412		0.43
		250		0.294	0.396	0.342		0.344	0.397	0.486	0.602		0.459		0.486
4	GABA	150		0.218	0.308	0.268		0.265	0.329	0.411	0.501		0.418		0.415
		250		0.274	0.359	0.303		0.312	0.383	0.483	0.578		0.437		0.47
5	H2O2	150		0.261	0.387	0.316		0.321	0.379	0.498	0.698		0.516		0.523
		250		0.309	0.436	0.386		0.377	0.423	0.553	0.748		0.586		0.578
6	Control (Inoculated)			0.204	0.293	0.248		0.248	0.314	0.358	0.467		0.45		0.397
7	Control (Un-inoculated)			0.184	0.259	0.233		0.225	0.294	0.325	0.419		0.347		0.346
	Days		Treatments		Conc.		Interaction		Interaction		Interaction			Interaction
	(A)		(B)		(C)		(A×B)		(A×C)		(B×C)			(A×B ×C)
	T.D	F.S	T.D	F.S	T.D	F.S	T.D	F.S	T.D	F.S	T.D	F.S		T.D	F.S
SE (m)	0.002	0.005	0.002	0.006	0.001	0.003	0.004	0.012	0.002	0.007	0.003	0.009		0.006	0.017
CD	0.005	0.014	0.007	0.017	0.004	0.01	0.012	0.034	NS	NS	0.01	0.024		0.017	0.048
( p=0.05)
Effect of systemic acquired resistance inducing chemicals on phenyl alanine ammonia lyase activity in potato leaves
S.	Treatment	Concentration		Phenyl alanine ammonia lysase activity (μmol trans-cinnamic acid min-1 g-1 FW)*
No.		(µg/ml)		Days after tuber dipping					Days after foliar spray
				30	45	60		Mean	0	1	3		6		Mean
1	Salicylic Acid	150		0.289	0.483	0.392		0.388	0.395	0. 695	0.837		0.694		0.642
		250		0.329	0.532	0.438		0.433	0.424	0.73	0.876		0.752		0.696
2	Jasmonic Acid	150		0.301	0.496	0.378		0.392	0.407	0.664	0.691		0.666		0.607
		250		0.338	0.553	0.481		0.457	0.433	0.738	0.849		0.683		0.676
3	BABA	150		0.227	0.329	0.299		0.285	0.344	0.448	0.535		0.473		0.45
		250		0.269	0.389	0.358		0.339	0.387	0.524	0.593		0.658		0.541
4	GABA	150		0.226	0.316	0.263		0.268	0.334	0.425	0.483		0.538		0.445
		250		0.263	0.387	0.307		0.319	0.382	0.477	0.558		0.647		0.516
5	H2O2	150		0.269	0.409	0.368		0.349	0.353	0.539	0.635		0.552		0.52
		250		0.317	0.504	0.443		0.421	0.397	0.599	0.687		0.738		0.605
6	Control (Inoculated)			0.223	0.298	0.253		0.258	0.284	0.374	0.469		0.478		0.401
7	Control (Un-inoculated)			0.164	0.249	0.213		0.209	0.257	0.308	0.385		0.536		0.372
	Days		Treatments		Conc.		Interaction		Interaction		Interaction			Interaction
	(A)		(B)		(C)		(A×B)		(A×C)		(B×C)			(A×B×C)
	T.D	F.S	T.D	F.S	T.D	F.S	T.D	F.S	T.D	F.S	T.D	F.S		T.D	F.S
SE (m)	0.002	0.004	0.002	0.005	0.001	0.003	0.004	0.009	0.002	0.005	0.003	0.007		0.006	0.013
CD	0.005	0.011	0.006	0.013	0.004	0.008	0.011	0.026	0.006	0.015	0.009	0.019		0.016	0.037
(p=0.05)
*All values represent means of three replications, TD- Tuber dipping, FS- Foliar spray
